# Supplementary material for: Identification, Antioxidant and Immunomodulatory Activities of a Neutral Exopolysaccharide from Lactiplantibacillus plantarum DMDL 9010
Source: Nutrients. 2025 Jul 9;17(14):2265. doi: 10.3390/nu17142265 (PMC12298170; doi:10.3390/nu17142265)
Supplement: Supplementary file 1 [file nutrients-17-02265-s001.zip]

Archive with 1 entries (1 files):
- nutrients-3733181-supplementary.pdf
